# Supplementary material for: Electrical resistance of the current collector controls lithium morphology
Source: Nat Commun. 2022 Jul 9;13:3986. doi: 10.1038/s41467-022-31507-w (PMC9276694; doi:10.1038/s41467-022-31507-w)
Supplement: Supplementary file 3 — Source Data [file 41467_2022_31507_MOESM3_ESM.xlsx]

## Sheet: Figure 2a
Cycle Index	Bare copper	SnO2 (7 nm)	ZnO (7 nm)	Al2O3 (8 nm)
1	86.9973	89.1738	90.6539	86.6961
2	113.004	99.1193	104.143	97.483
3	94.2106	96.0745	93.9263	98.197
4	91.6365	96.5216	99.6046	98.5185
5	95.5738	96.0743	96.2466	98.129
6	95.617	118.498	96.1366	97.7754
7	97.4457	92.8359	95.4934	97.7549
8	96.5978	95.9323	95.712	97.2015
9	81.9301	96.6908	96.024	96.8846
10	89.8787	99.379	95.6102	96.7442
11	90.1955	95.5566	95.9175	97.4787
12	76.9215	95.7533	95.9862	96.5937
13	83.3169	95.5985	95.8194	96.8814
14	88.4502	95.5712	95.8241	96.8316
15	86.214	95.5719	95.7816	97.3857
16	86.4202	95.6727	95.741	97.1811
17	85.0261	95.8179	95.7268	97.2676
18	91.3412	96.0007	96.423	97.9543
19	96.1107	96.264	95.7884	95.7184
20	97.0428	95.2887	96.0208	93.0706
21	97.9244	95.7126	95.7659	96.8055
22	97.4452	96.0646	95.9968	98.2143
23	96.1264	90.7289	95.9695	97.2054
24	95.3499	95.7011	96.4573	96.6825
25	95.3498	95.6862	93.7862	96.0796
26	95.9776	96.097	95.0269	96.963
27	94.4901	95.002	96.0731	96.5888
28	93.4563	97.2741	95.9871	97.3907
29	90.9408	94.94	95.879	97.3255
30	93.2668	93.8641	96.7194	94.5534
31	92.5698	95.2534	95.9357	98.2622
32	93.4065	95.1405	96.3112	97.0344
33	93.0049	93.4453	97.1813	96.5915
34	93.7736	94.479	95.7937	97.1534
35	93.8009	99.0189	96.8826	97.966
36	92.744	95.5871	96.3411	98.2257
37	92.5277	94.036	97.3376	97.0237
38	91.3008	95.4287	96.77	97.2103
39	92.0739	95.4244	97.5065	97.6867
40	88.2146	97.4037	97.0081	95.9609
41	89.4575	84.7526	100.831	98.3442
42	84.4749	95.2319	96.7433	97.068
43	83.6359	100.236	96.7591	96.9718
44	85.095	94.7549	99.7717	97.4642
45	84.3918	97.904	97.1241	98.1723
46	84.2025	96.2946	97.9303	97.1717
47	85.092	94.5074	97.2673	97.7239
48	82.1875	95.5878	98.2945	98.462
49	80.1729	97.2677	95.905	97.3319
50	84.1252	91.8513	98.1265	96.419
51	82.8469	96.5846	98.6808	98.2235
52	83.0681	100.319	99.3679	97.7315
53	80.9677	99.4613	98.1425	98.4347
54	82.3741	114.707	99.7973	98.6289
55	84.6992	100.649	98.4039	97.35
56	79.3109	97.6289	99.4575	98.1833
57	80.6817	96.2493	97.7317	99.5995
58	78.8096	100.582	97.8129	98.2448
59	82.354	96.2153	99.6953	98.7315
60	80.6782	133.498	98.1246	97.2429
61	81.7442	97.3533	97.8087	98.546
62	77.7724	116.29	97.3159	97.7144
63	78.8422	95.9938	97.0918	98.327
64	81.0323	98.2977	102.811	97.6485
65	78.4215	100.102	97.3775	98.0087
66	79.4891	94.1799	98.3784	97.2982
67	77.6553	96.979	99.4832	98.4115
68	76.0148	99.5153	98.4908	97.9402
69	78.0288	93.8335	98.7468	99.2068
70	73.234	99.1132	97.0365	97.5251
71	75.6607	103.412	97.1178	98.4996
72	70.644	93.1898	97.1358	97.4165
73	74.2665	97.9244	97.0696	97.1986
74		96.3471	96.7925	99.1389
75		99.422	97.7732	98.0927
76		93.9922	98.2995	97.567
77		93.8462	97.0057	98.0502
78		95.0283	97.4067	97.4628
79		98.3086	97.6752	98.402
80		89.1066	96.2468	98.0561
81		92.8513	97.8026	98.8039
82		96.5202	96.9583	96.9328
83		84.3369	96.9604	98.6303
84		88.2292	96.9045	97.2348
85		85.8538	96.6357	98.8686
86		100.439	96.9523	98.004
87		93.936	97.4503	97.9231
88		89.5668	98.9092	96.806
89		83.8368	96.7205	97.8123
90		87.096	96.9908	98.1598
91		82.1979	97.4338	99.3572
92		97.7317	95.7882	97.5916
93		102.718	97.0273	98.2839
94		115.007	96.2676	98.1165
95		103.916	96.521	97.527
96		100.399	97.8434	97.2074
97		89.703	96.0344	97.9437
98		86.394	96.4642	97.8286
99		79.6072	95.0734	97.0697
100		95.4031	96.2092	96.7013
101		101.72	97.6007	96.5192
102		99.4751	97.3608	97.0375
103		99.0211	98.291	96.4068
104		86.3077	94.3458	96.153
105		103.107	99.008	97.0657
106		79.8899	96.0284	95.4751
107		88.7056	93.9953	96.3272
108		99.3076	94.187	97.6744
109		107.565	93.8016	95.5238
110		104.823	93.1939	95.3101
111		96.6831	95.4441	95.6685
112			101.245	95.635
113			97.0026	94.348
114			106.162	94.2256
115			93.3783	95.4465
116			87.6934	93.2039
117			96.9768	92.8937
118			90.6191	94.1072
119			92.725	93.6174
120			92.1806	92.9903
121			88.9386	92.1412
122			86.2663	93.9608
123			95.1753	94.728
124			86.9204	91.9224
125			96.0412	94.5447
126			93.0688	93.1966
127			93.756	94.2704
128			90.148	94.6131
129			89.9534	94.7802
130			87.0865	94.6991
131			90.6649	94.1989
132			78.4266	94.0648
133			100.794	94.4355
134			91.1266	96.8602
135			90.461	94.5267
136			82.5502	94.0743
137			105.363	97.2175
138			99.2904	95.1046
139			74.8737	91.8988
140			105.424	96.1155
141			95.8961	95.1967
142			100.45	96.1884
143				97.2645
144				95.0662
145				94.2979
146				96.2555
147				93.9425
148				96.3169
149				97.4983
150				95.5482
151				97.1685
152				96.726
153				95.5724
154				96.0444
155				95.8023
156				97.9372
157				95.8317
158				96.2034
159				92.727
160				94.739
161				96.1071
162				96.8025
163				95.0995
164				94.3447
165				95.3356
166				97.8904
167				95.5978
168				95.6554
169				97.0031
170				96.6598
171				95.3695
172				96.7381
173				96.411
174				90.8829
175				94.4572
176				96.1884
177				96.7522
178				95.67
179				95.5709
180				97.8615
181				97.1619
182				97.0865
183				96.8146
184				97.9861
185				96.9457
186				97.5952
187				96.0229
188				95.341
189				96.3418
190				97.3583
191				97.0677
192				95.2824
193				95.644
194				95.6276
195				97.4273
196				94.8023
197				95.755
198				97.1963
199				96.6646
200				95.144
201				96.7946
202				96.4127
203				95.6364
204				95.9351
205				97.1481
206				95.7242
207				97.6746
208				94.8588
209				97.0269
210				95.2742
211				95.5478
212				97.4664
213				96.2522
214				95.4795
215				96.5603
216				94.7978
217				95.7811
218				95.9488
219				96.1027
220				94.7549
221				96.0292
222				95.0938
223				97.3012
224				95.8493
225				95.7391
226				95.3117
227				96.0225
228				95.124
229				95.788
230				95.1625
231				95.251
232				95.2841
233				96.5202
234				95.2122
235				97.4438
236				95.8124
237				95.2694
238				98.5096
239				94.6704
240				96.1552
241				96.5637
242				95.7301
243				96.791
244				96.6353
245				96.0786
246				97.6046
247				95.9126
248				95.6405
249				93.8963
250				95.882
251				96.2158
252				95.2201
253				96.4222
254				98.032
255				95.4169
256				96.9805
257				95.6524
258				96.8719
259				96.668
260				95.9379
261				95.5331
262				96.5402
263				95.2419
264				96.842
265				95.3506
266				97.1569
267				95.05
268				96.9218
269				94.9917
270				96.8708
271				94.9908
272				96.9434
273				95.6455
274				95.376
275				96.5152
276				96.2403
277				96.9364
278				92.7748
279				94.2228
280				97.9978
281				94.7524
282				95.7751
283				97.1633
284				94.0417
285				96.3078
286				93.7673
287				95.7492
288				96.201
289				96.6919
290				96.7592
291				95.9304
292				96.3576
293				96.3657
294				96.7652
295				95.9078
296				95.9337
297				96.2649
298				94.4192
299				93.4385
300				96.261
301				95.6114
302				96.435
303				95.5655
304				94.7514
305				96.4544
306				97.3018
307				95.9318
308				94.6567
309				93.7838
310				95.5973
311				95.5854
312				96.1909
313				94.2191
314				94.2562
315				95.265
316				95.4223
317				95.5261
318				96.2916
319				94.2277
320				95.7267
321				95.4652
322				95.6101
323				94.1841
324				96.7763
325				94.4664
326				94.7314
327				95.3893
328				95.9091
329				96.2385
330				92.212
331				95.6343
332				96.4888
333				92.8548
334				97.4857
335				96.9664
336				94.9509
337				94.9354
338				95.206
339				95.7413
340				94.9135
341				95.5994
342				96.0637
343				96.8056
344				96.9323
345				97.5414
346				96.0031
347				95.7005
348				95.9825
349				96.8348
350				94.6579
351				94.9451
352				95.618
353				94.0931
354				97.8627
355				95.547
356				94.1832
357				96.6077
358				92.3754
359				97.0128
360				96.4517
361				96.1747
362				94.5159
363				95.6071
364				95.8336
365				95.2924
366				93.8545
367				92.8631
368				94.1236
369				95.0203
370				94.7619
371				94.3462
372				88.8904
373				94.8246
374				93.342
375				93.7974
376				95.633
377				85.2641
378				85.9664
379				93.8286
380				93.2665
381				92.036
382				89.7737
383				79.5878
				91.9887
				79.5889
				93.083
				90.7406
				80.5794
				75.4998
				87.8722
				85.3303
				97.4671
				79.3945
				87.1898
				82.6096
				74.7906
				83.2935
				73.704
				81.1143
				85.0773
				75.6598

## Sheet: Figure 2b
Cycle Index	Bare copper	Al2O3 (8 nm)
1	92.0428	91.3281
2	107.001	97.5567
3	120.038	97.3838
4	90.4035	97.8439
5	81.886	96.764
6	90.7643	95.2601
7	92.3366	96.8307
8	94.1006	96.9206
9	91.2909	96.1222
10	94.6291	94.2316
11	89.35	94.274
12	86.5724	90.738
13	86.5973	94.6277
14	88.1166	89.9323
15	86.2333	95.9462
16	85.2238	94.7485
17	88.7326	95.654
18	85.0388	95.5384
19		94.8756
20		94.5686
21		96.4723
22		94.1183
23		95.6894
24		95.7053
25		96.2441
26		95.9964
27		96.0605
28		95.5428
29		94.5951
30		96.2671
31		96.2969
32		96.2726
33		96.4655
34		96.8484
35		96.3793
36		96.5184
37		95.9486
38		97.156
39		95.9038
40		95.0027
41		96.2778
42		96.0194
43		96.0595
44		96.4051
45		95.2507
46		96.3267
47		96.5367
48		95.7121
49		94.9373
50		96.1817
51		95.9273
52		95.5522
53		95.9799
54		95.7964
55		96.1055
56		96.0955
57		95.0297
58		96.6141
59		94.4666
60		95.5609
61		96.2377
62		95.1115
63		95.6402
64		96.7319
65		97.2418
66		96.1633
67		96.2557
68		95.7108
69		97.1928
70		98.0749
71		94.8897
72		96.4455
73		96.7254
74		95.6657
75		96.4987
76		96.7469
77		95.5004
78		97.2942
79		96.8955
80		96.866
81		94.8938
82		96.7858
83		96.2476
84		96.5114
85		96.4885
86		97.2836
87		96.0188
88		96.1693
89		96.6466
90		95.3441
91		95.3031
92		96.2018
93		95.0423
94		95.3815
95		96.9664
96		95.6139
97		95.7739
98		95.6591
99		96.2881
100		95.9344
101		95.2939
102		94.6926
103		94.7731
104		94.3686
105		93.3533
106		94.4305
107		92.062
108		93.0309
109		93.1171
110		91.9164
111		92.4962
112		92.1392
113		91.1108
114		92.1343
115		93.0542
116		89.7778
117		92.7522
118		90.5644
119		90.2887
120		89.7198
121		88.9393
122		88.4567
123		86.9373
124		84.844
125		85.3572
126		85.5693
127		85.4218
128		85.4612
129
130
131
132
133
134
135
136
137
138
139
140
141
142
143
144
145
146
147
148
149
150
151
152
153
154
155
156
157
158
159
160
161
162
163
164
165
166
167
168
169
170
171
172
173
174
175
176
177
178
179
180
181
182
183
184
185
186
187
188
189
190
191
192
193
194
195
196
197
198
199
200
201
202
203
204
205
206
207
208
209
210
211
212
213
214
215
216
217
218
219
220
221
222
223
224
225
226
227
228
229
230
231
232
233
234
235
236
237
238
239
240
241
242
243
244
245
246
247
248
249
250
251
252
253
254
255
256
257
258
259
260
261
262
263
264
265
266
267
268
269
270
271
272
273
274
275
276
277
278
279
280
281
282
283
284
285
286
287
288
289
290
291
292
293
294
295
296
297
298
299
300
301
302
303
304
305
306
307
308
309
310
311
312
313
314
315
316
317
318
319
320
321
322
323
324
325
326
327
328
329
330
331
332
333
334
335
336
337
338
339
340
341
342
343
344
345
346
347
348
349
350
351
352
353
354
355
356
357
358
359
360
361
362
363
364
365
366
367
368
369
370
371
372
373
374
375
376
377
378
379
380
381
382
383

## Sheet: Figure 4a
Sn 3d				Zn 2p3				Al 2p
No Sputter		After 3 minutes of sputtering		No Sputter		After 3 minutes of sputtering		No Sputter		After 3 minutes of sputtering
Binding Energy (eV)	Intensity (arb. Units)	Binding Energy (eV)	Intensity (arb. Units)	Binding Energy (eV)	Intensity (arb. Units)	Binding Energy (eV)	Intensity (arb. Units)	Binding Energy (eV)	Intensity (arb. Units)	Binding Energy (eV)	Intensity (arb. Units)
500	129.702	500	170.781	1039	329.957	1039	310.412	91	110.412	91	139.688
499.8	179.801	499.8	188.821	1038.8	469.361	1038.8	319.489	90.8	90.1563	90.8	150.043
499.6	240.568	499.6	170.043	1038.6	380.625	1038.6	288.878	90.6	109.901	90.6	109.929
499.4	269.56	499.4	189.957	1038.4	309.645	1038.4	210.412	90.4	119.716	90.4	129.872
499.2	239.773	499.2	250.867	1038.2	349.474	1038.2	250.895	90.2	100.341	90.2	189.787
499	209.531	499	279.318	1038	459.29	1038	289.276	90	89.6449	90	180.597
498.8	190.582	498.8	309.588	1037.8	451.236	1037.8	370.071	89.8	80.2557	89.8	169.276
498.6	140.142	498.6	350.355	1037.6	420.142	1037.6	490.611	89.6	80.0568	89.6	150.867
498.4	180.568	498.4	270.554	1037.4	550.156	1037.4	428.707	89.4	99.6875	89.4	99.4318
498.2	199.631	498.2	259.659	1037.2	519.347	1037.2	300	89.2	80.2841	89.2	80.2557
498	160.057	498	270.213	1037	480.54	1037	300.114	89	29.8438	89	99.4602
497.8	169.474	497.8	230.071	1036.8	549.332	1036.8	340.028	88.8	69.9006	88.8	120.653
497.6	180.284	497.6	170.014	1036.6	529.702	1036.6	329.418	88.6	110.099	88.6	89.9858
497.4	159.403	497.4	80.0852	1036.4	460.625	1036.4	311.122	88.4	100.171	88.4	129.73
497.2	140.454	497.2	119.886	1036.2	539.744	1036.2	310.526	88.2	80.1705	88.2	129.929
497	149.901	497	159.517	1036	499.034	1036	369.588	88	79.2898	88	80.7102
496.8	160.71	496.8	100.227	1035.8	400.682	1035.8	280	87.8	90.3835	87.8	69.9006
496.6	149.133	496.6	179.943	1035.6	440.625	1035.6	210.185	87.6	70.0426	87.6	100.312
496.4	150.838	496.4	289.673	1035.4	430.554	1035.4	249.276	87.4	79.8295	87.4	159.29
496.2	198.892	496.2	210.44	1035.2	410.469	1035.2	199.858	87.2	60.4545	87.2	179.602
496	230.923	496	110.242	1035	499.574	1035	231.065	87	59.6875	87	189.673
495.8	219.943	495.8	189.645	1034.8	479.688	1034.8	269.702	86.8	99.8295	86.8	190.298
495.6	189.929	495.6	240.057	1034.6	479.972	1034.6	289.219	86.6	79.9716	86.6	189.758
495.4	159.29	495.4	139.546	1034.4	600.057	1034.4	341.25	86.4	79.6591	86.4	210.242
495.2	121.307	495.2	150.071	1034.2	489.844	1034.2	379.801	86.2	110.81	86.2	170.724
495	109.389	495	190.355	1034	430.014	1034	388.366	86	89.929	86	160.057
494.8	139.716	494.8	220.682	1033.8	529.503	1033.8	381.136	85.8	79.858	85.8	170.156
494.6	209.901	494.6	219.006	1033.6	500.057	1033.6	359.574	85.6	70.2131	85.6	139.489
494.4	240.71	494.4	229.787	1033.4	438.864	1033.4	319.886	85.4	60.0852	85.4	139.659
494.2	249.758	494.2	250.383	1033.2	401.875	1033.2	360	85.2	139.773	85.2	160.171
494	219.744	494	200.085	1033	389.048	1033	370.412	85	169.645	85	150.043
493.8	179.915	493.8	199.631	1032.8	380.114	1032.8	270.185	84.8	100.114	84.8	120.341
493.6	140.454	493.6	209.986	1032.6	340.369	1032.6	239.688	84.6	89.9574	84.6	99.4886
493.4	130.185	493.4	240.227	1032.4	369.872	1032.4	289.986	84.4	89.9574	84.4	100.028
493.2	159.574	493.2	230.298	1032.2	410.327	1032.2	389.702	84.2	120.142	84.2	120.682
493	139.972	493	179.602	1032	459.347	1032	370.412	84	180.682	84	129.474
492.8	139.574	492.8	210.582	1031.8	531.065	1031.8	290.554	83.8	119.403	83.8	140.114
492.6	150.327	492.6	159.801	1031.6	640.767	1031.6	259.858	83.6	70.0142	83.6	169.986
492.4	149.645	492.4	130.014	1031.4	738.523	1031.4	220.341	83.4	70.1563	83.4	170.128
492.2	140.369	492.2	169.787	1031.2	699.091	1031.2	279.829	83.2	99.7727	83.2	129.957
492	149.986	492	220.256	1031	550.44	1031	300.54	83	80.3409	83	129.588
491.8	159.744	491.8	279.801	1030.8	551.207	1030.8	229.474	82.8	69.6733	82.8	140.682
491.6	180.171	491.6	220.171	1030.6	680.284	1030.6	230.071	82.6	80.3125	82.6	140.028
491.4	150.043	491.4	149.617	1030.4	679.972	1030.4	289.759	82.4	39.7443	82.4	139.489
491.2	100.284	491.2	150.213	1030.2	599.062	1030.2	329.503	82.2	70.071	82.2	120.227
491	138.949	491	179.716	1030	480.227	1030	361.278	82	129.446	82	139.716
490.8	220.682	490.8	170.128	1029.8	499.773	1029.8	459.574	81.8	120.369	81.8	150.355
490.6	250.071	490.6	100.426	1029.6	529.616	1029.6	530.241	81.6	99.4886	81.6	159.517
490.4	170.128	490.4	119.858	1029.4	480.739	1029.4	429.389	81.4	111.236	81.4	150.696
490.2	100.028	490.2	219.574	1029.2	530.185	1029.2	270.582	81.2	119.744	81.2	118.977
490	150.383	490	250.213	1029	529.361	1029	209.901	81	100.114	81	120.71
489.8	209.815	489.8	120.369	1028.8	530.213	1028.8	289.105	80.8	59.9148	80.8	130.298
489.6	199.517	489.6	90.2699	1028.6	519.375	1028.6	359.46	80.6	59.858	80.6	99.4602
489.4	190.497	489.4	178.864	1028.4	450.27	1028.4	340.568	80.4	50.0426	80.4	80.483
489.2	210.27	489.2	211.378	1028.2	479.403	1028.2	359.829	80.2	39.9716	80.2	99.9432
489	239.034	489	168.963	1028	530.469	1028	399.631	80	29.7301	80	109.986
488.8	200.54	488.8	109.986	1027.8	500.227	1027.8	380.341	79.8	30.0142	79.8	110.014
488.6	179.318	488.6	110.355	1027.6	470.384	1027.6	360.256	79.6	40.142	79.6	129.815
488.4	220.398	488.4	189.901	1027.4	569.56	1027.4	370.213	79.4	80.3409	79.4	149.418
488.2	190.554	488.2	279.716	1027.2	619.886	1027.2	369.531	79.2	109.474	79.2	160.171
488	179.574	488	239.858	1027	469.929	1027	429.901	79	80.5966	79	169.815
487.8	220.142	487.8	180.511	1026.8	429.844	1026.8	430.98	78.8	89.0767	78.8	130.043
487.6	179.829	487.6	169.986	1026.6	439.602	1026.6	349.077	78.6	90.7244	78.6	121.023
487.4	129.673	487.4	109.702	1026.4	441.591	1026.4	330.327	78.4	79.2898	78.4	139.489
487.2	170.156	487.2	90.4972	1026.2	549.19	1026.2	270.554	78.2	70.6392	78.2	189.617
487	220.085	487	160.142	1026	570.071	1026	179.148	78	89.8153	78	220.114
486.8	249.077	486.8	230.099	1025.8	489.588	1025.8	191.122	77.8	129.957	77.8	200.739
486.6	220.682	486.6	300.171	1025.6	510.384	1025.6	329.588	77.6	139.801	77.6	199.517
486.4	170.213	486.4	290.298	1025.4	549.474	1025.4	350.384	77.4	159.631	77.4	200.171
486.2	169.531	486.2	209.077	1025.2	540.341	1025.2	369.389	77.2	140.284	77.2	179.46
486	220.341	486	170.242	1025	550.98	1025	459.062	77	110.44	77	249.787
485.8	209.815	485.8	180.341	1024.8	499.091	1024.8	400.653	76.8	129.758	76.8	260.682
485.6	140.653	485.6	180.142	1024.6	459.29	1024.6	370.014	76.6	150.213	76.6	159.858
485.4	129.872	485.4	169.673	1024.4	351.491	1024.4	419.602	76.4	140.114	76.4	160.171
485.2	169.418	485.2	189.787	1024.2	320.028	1024.2	390.355	76.2	119.432	76.2	179.829
485	200.284	485	209.446	1024	389.673	1024	351.037	76	80.1989	76	169.957
484.8	239.773	484.8	190.185	1023.8	440.057	1023.8	329.929	75.8	40.0568	75.8	169.531
484.6	260.312	484.6	189.702	1023.6	559.574	1023.6	289.389	75.6	60.3977	75.6	230.043
484.4	170.27	484.4	319.773	1023.4	628.622	1023.4	330.668	75.4	119.602	75.4	230.497
484.2	160	484.2	360.852	1023.2	550.44	1023.2	369.73	75.2	120.312	75.2	250.099
484	209.588	484	230.355	1023	400.824	1023	379.432	75	89.7869	75	289.957
483.8	210.44	483.8	260.057	1022.8	390.526	1022.8	380.171	74.8	69.9574	74.8	189.901
483.6	139.886	483.6	359.602	1022.6	480.171	1022.6	349.332	74.6	100.085	74.6	169.56
483.4	109.844	483.4	250.156	1022.4	539.46	1022.4	370.753	74.4	139.886	74.4	270.469
483.2	169.617	483.2	149.531	1022.2	490.469	1022.2	440.199	74.2	149.617	74.2	269.702
483	170.44	483	150.44	1022	439.773	1022	379.801	74	139.517	74	249.673
482.8	139.744	482.8	119.517	1021.8	469.901	1021.8	309.048	73.8	121.051	73.8	270.44
482.6	120.625	482.6	110.327	1021.6	520.312	1021.6	400.171	73.6	79.6591	73.6	309.105
482.4	139.886	482.4	139.801	1021.4	480.085	1021.4	450.156	73.4	90.4119	73.4	271.179
482.2	159.688	482.2	209.957	1021.2	460.256	1021.2	441.335	73.2	109.758	73.2	209.418
482	219.403	482	239.347	1021	509.389	1021	399.858	73	109.844	73	179.972
481.8	211.008	481.8	199.829	1020.8	539.773	1020.8	319.801	72.8	170.185	72.8	110.242
481.6	149.418	481.6	160.881	1020.6	549.588	1020.6	279.517	72.6	159.829	72.6	100.653
481.4	199.489	481.4	149.929	1020.4	499.829	1020.4	300.597	72.4	100.369	72.4	80.0568
481.2	200.881	481.2	200	1020.2	530.838	1020.2	338.778	72.2	70.0142	72.2	89.7017
481	139.858	481	239.602	1020	579.091	1020	419.829	72	79.6023	72	170.242
480.8	119.972	480.8	190.014	1019.8	599.773	1019.8	401.165	71.8	160.057	71.8	159.602
480.6	150.014	480.6	169.503	1019.6	480.199	1019.6	339.46	71.6	199.972	71.6	120.085
480.4	179.375	480.4	170.952	1019.4	470.014	1019.4	410.866	71.4	140.028	71.4	130.099
480.2	170.582	480.2	130.469	1019.2	621.335	1019.2	518.267	71.2	100.625	71.2	90.2983
480	110.298	480	129.219	1019	658.352	1019	530.582	71	89.7301	71	110.099
				1018.8	690.099	1018.8	360.454	70.8	59.6875	70.8	99.4318
				1018.6	691.094	1018.6	330.014	70.6	60.2273	70.6	100.454
				1018.4	748.48	1018.4	459.801	70.4	109.56	70.4	159.716
				1018.2	630.781	1018.2	399.347	70.2	100.256	70.2	129.901
				1018	490.298	1018	290.327	70	79.8295	70	80.5966
				1017.8	469.901	1017.8	330.355	69.8	80.0852	69.8	49.2188
				1017.6	481.108	1017.6	350.327	69.6	100.284	69.6	30.1847
				1017.4	479.29	1017.4	380.057	69.4	129.957	69.4	50.1278
				1017.2	509.162	1017.2	390.469	69.2	130.242	69.2	59.7727
				1017	630.44	1017	349.531	69	130.099	69	100.312
				1016.8	609.815	1016.8	369.446	68.8	79.7727	68.8	119.631
				1016.6	500.142	1016.6	420.739	68.6	39.6023	68.6	50.2131
				1016.4	460.199	1016.4	369.787	68.4	40.0568	68.4	59.9148
				1016.2	548.963	1016.2	300.028	68.2	50.4403	68.2	99.6307
				1016	620.284	1016	300.171	68	80.3409	68	100.199
				1015.8	579.261	1015.8	318.267	67.8	99.8011	67.8	80.3409
				1015.6	579.489	1015.6	400.483	67.6	119.517	67.6	89.7017
				1015.4	731.548	1015.4	460.199	67.4	130.355	67.4	90.3835
				1015.2	719.631	1015.2	440.085	67.2	129.901	67.2	39.858
				1015	651.065	1015	361.023	67	139.29	67	29.8437
				1014.8	569.702	1014.8	329.077	66.8	109.986	66.8	40.0284
				1014.6	440.767	1014.6	369.929	66.6	70.4119	66.6	90.1278
				1014.4	428.594	1014.4	420.256	66.4	60.1705	66.4	159.659
				1014.2	481.392	1014.2	449.815	66.2	80.3409	66.2	130.071
				1014	570.412	1014	480.994	66	109.872	66	120.341

## Sheet: Figure 4b
Control		SnO2		ZnO		Al2O3
Binding Energy (eV)	Intensity (arb. Units)	Binding Energy (eV)	Intensity (arb. Units)	Binding Energy (eV)	Intensity (arb. Units)	Binding Energy (eV)	Intensity (arb. Units)
699	739.077	706.8	630.057	702	445.305	702	815.192
698.8	731.051	706.6	590.014	701.8	505.263	701.8	740.142
698.6	715.092	706.4	609.616	701.6	565.106	701.6	791.42
698.4	660.085	706.2	634.879	701.4	454.183	701.4	818.608
698.2	619.233	706	654.638	701.2	430.923	701.2	800.54
698	610.653	705.8	690.156	701	509.403	701	854.382
697.8	604.737	705.6	700.724	700.8	634.808	700.8	804.922
697.6	595.447	705.4	705.447	700.6	639.517	700.6	694.993
697.4	664.879	705.2	634.197	700.4	559.759	700.4	635.249
697.2	729.261	705	525.462	700.2	555.163	700.2	720.17
697	695.447	704.8	525.064	700	570.781	700	750.014
696.8	684.652	704.6	584.197	699.8	564.979	699.8	631.222
696.6	700.966	704.4	650.739	699.6	484.723	699.6	669.858
696.4	694.183	704.2	569.929	699.4	449.986	699.4	774.297
696.2	615.249	704	509.616	699.2	424.865	699.2	744.751
696	539.503	703.8	615.604	699	390.582	699	604.737
695.8	615.888	703.6	674.51	698.8	450.767	698.8	535.76
695.6	634.098	703.4	725.987	698.6	483.686	698.6	585.32
695.4	586.158	703.2	664.055	698.4	505.334	698.4	618.565
695.2	739.801	703	680.384	698.2	504.212	698.2	660.469
695	790.611	702.8	789.233	698	460.227	698	660.142
694.8	754.595	702.6	669.915	697.8	505.22	697.8	585.249
694.6	729.602	702.4	646.356	697.6	520.412	697.6	613.856
694.4	604.965	702.2	718.366	697.4	474.865	697.4	715.59
694.2	589.247	702	695.121	697.2	460.156	697.2	754.737
694	630.625	701.8	634.794	697	515.192	697	619.915
693.8	639.432	701.6	609.602	696.8	530	696.8	535.348
693.6	605.93	701.4	646.598	696.6	439.759	696.6	640.739
693.4	585.064	701.2	695.249	696.4	395.121	696.4	639.403
693.2	594.865	701	705.092	696.2	505.831	696.2	594.751
693	570.043	700.8	634.723	696	544.766	696	550.739
692.8	609.943	700.6	559.432	695.8	459.929	695.8	545.135
692.6	699.29	700.4	590.185	695.6	414.595	695.6	599.744
692.4	695.604	700.2	624.524	695.4	384.908	695.4	634.425
692.2	585.192	700	580.568	695.2	464.609	695.2	595.575
692	505.106	699.8	585.192	695	455.391	695	555.32
691.8	559.403	699.6	569.759	694.8	394.624	694.8	564.297
691.6	670.043	699.4	549.162	694.6	425.334	694.6	579.872
691.4	600.213	699.2	629.716	694.4	430.483	694.4	560.028
691.2	509.829	699	650.213	694.2	505.22	694.2	554.979
691	600.44	698.8	610.81	694	509.432	694	500.327
690.8	675.135	698.6	559.688	693.8	449.616	693.8	454.78
690.6	634.254	698.4	546.115	693.6	450.582	693.6	465.22
690.4	580.312	698.2	619.645	693.4	469.744	693.4	464.766
690.2	685.476	698	609.545	693.2	475.192	693.2	540.554
690	848.949	697.8	575.121	693	429.062	693	644.226
689.8	839.531	697.6	590.44	692.8	480.483	692.8	700.114
689.6	825.746	697.4	619.247	692.6	560.469	692.6	640.469
689.4	871.108	697.2	646.044	692.4	559.261	692.4	600.128
689.2	1048.81	697	579.702	692.2	535.277	692.2	659.56
689	1265.19	696.8	514.68	692	454.865	692	734.283
688.8	1305.8	696.6	499.474	691.8	390.554	691.8	746.47
688.6	1549.8	696.4	480.568	691.6	399.46	691.6	714.581
688.4	1962.9	696.2	524.567	691.4	494.453	691.4	860.341
688.2	2378.39	696	564.624	691.2	586.215	691.2	1034.75
688	2766.02	695.8	530.071	691	550.028	691	921.165
687.8	2938.16	695.6	510.796	690.8	499.645	690.8	815.078
687.6	2834.61	695.4	524.226	690.6	585.291	690.6	873.757
687.4	2599.29	695.2	450.54	690.4	634.24	690.4	869.673
687.2	2256.06	695	394.979	690.2	556.072	690.2	924.766
687	1794.42	694.8	475.064	690	544.709	690	969.645
686.8	1353.87	694.6	504.993	689.8	553.913	689.8	840.099
686.6	1091.61	694.4	489.957	689.6	535.788	689.6	812.188
686.4	943.7	694.2	484.269	689.4	559.631	689.4	974.141
686.2	815.05	694	460.426	689.2	689.19	689.2	1105.73
686	685.249	693.8	459.616	689	759.716	689	1319.96
685.8	610.17	693.6	515.519	688.8	1001.65	688.8	1765.28
685.6	575.05	693.4	500.426	688.6	1510.97	688.6	2365.16
685.4	599.545	693.2	459.616	688.4	1905.93	688.4	3015.56
685.2	630.781	693	465.135	688.2	2329.08	688.2	3650.16
685	670.312	692.8	569.759	688	2670.57	688	4257.74
684.8	648.281	692.6	649.759	687.8	2875.22	687.8	4835.62
684.6	595.703	692.4	670.398	687.6	2914.75	687.6	5178.54
684.4	690.568	692.2	688.963	687.4	2679.9	687.4	5016.38
684.2	734.396	692	651.009	687.2	2294.04	687.2	4569.08
684	736.129	691.8	649.503	687	1884.52	687	4271.22
683.8	659.091	691.6	639.446	686.8	1570.1	686.8	3814.99
683.6	625.519	691.4	615.817	686.6	1234.87	686.6	3215.06
683.4	674.41	691.2	629.46	686.4	950.17	686.4	2729.12
683.2	691.051	691	645.59	686.2	768.935	686.2	2315.16
683	675.05	690.8	630.085	686	630.099	686	2029.5
682.8	649.474	690.6	725.646	685.8	536.328	685.8	1680.17
682.6	644.993	690.4	768.722	685.6	589.673	685.6	1454.6
682.4	634.24	690.2	690.455	685.4	584.922	685.4	1265.8
682.2	615.717	690	685.234	685.2	499.744	685.2	1179.47
682	580.114	689.8	724.723	685	514.965	685	1205.16
681.8	563.785	689.6	710.028	684.8	480.043	684.8	1089.59
681.6	620	689.4	809.83	684.6	449.134	684.6	963.7
681.4	696.158	689.2	980.54	684.4	461.335	684.4	1036.16
681.2	648.906	689	1190.55	684.2	484.936	684.2	1050.24
681	576.3	688.8	1629.62	684	524.68	684	899.815
680.8	579.517	688.6	2035.12	683.8	493.587	683.8	869.375
680.6	594.481	688.4	2482.07	683.6	500.284	683.6	725.476
680.4	650.668	688.2	3075.25	683.4	490.866	683.4	554.51
680.2	690.057	688	3514.31	683.2	379.929	683.2	590.824
680	660.099	687.8	3775.11	683	380.469	683	643.814
679.8	669.19	687.6	3662.39	682.8	424.609	682.8	591.307
679.6	624.652	687.4	3335.4	682.6	419.844	682.6	584.467
679.4	550.795	687.2	2900.89	682.4	435.135	682.4	579.602
679.2	589.602	687	2269.4	682.2	470.838	682.2	515.66
679	660.71	686.8	1740.21	682	454.197	682	515.22
		686.6	1329.13	681.8	404.837	681.8	470.298
		686.4	1100.72	681.6	444.936	681.6	479.801
		686.2	1003.36	681.4	414.737	681.4	484.766
		686	846.413	681.2	394.95	681.2	400.043
		685.8	694.78	681	460.483	681	439.432
		685.6	634.68	680.8	419.474	680.8	570.71
		685.4	609.489	680.6	415.419	680.6	530.17
		685.2	615.703	680.4	429.744	680.4	439.162
		685	569.801	680.2	385.661	680.2	425.064
		684.8	494.609	680	400.099	680	435.334
		684.6	565.774	679.8	444.979	679.8	409.702
		684.4	660.185	679.6	404.496	679.6	360.028
		684.2	634.794	679.4	504.979	679.4	414.581
		684	579.901	679.2	594.269	679.2	456.072
		683.8	534.851	679	515.902	679	470.44
		683.6	529.886	678.8	485.078	678.8	479.503
		683.4	510.156	678.6	445.32	678.6	464.666
		683.2	520.582	678.4	434.467	678.4	479.815
		683	484.624	678.2	444.922	678.2	480.199
		682.8	404.751	678	470.81	678	444.041
		682.6	410.114	677.8	434.226	677.8	465.362
		682.4	434.695	677.6	419.702	677.6	455.007
		682.2	479.56	677.4	450.384	677.4	434.879
		682	550.241	677.2	390.057	677.2	460.526
		681.8	560.44	677	438.707	677	395.32
		681.6	470.355
		681.4	459.858
		681.2	545.263
		681	540.27
		680.8	569.801
		680.6	609.602
		680.4	559.574
		680.2	540.653
		680	504.396
		679.8	435.93
		679.6	480.327
		679.4	588.764
		679.2	580.54
		679	549.688
		678.8	555.93
		678.6	598.906
		678.4	540.923
		678.2	479.616
		678	510.171
		677.8	484.964
		677.6	579.915
		677.4	609.616
		677.2	525.106
		677	464.339
		676.8	485.447
		676.6	564.993
		676.4	549.233
		676.2	470.398
		676	425.462
		675.8	479.247
		675.6	540.98
		675.4	545.433
		675.2	580.099
		675	609.062
		674.8	630.071
		674.6	620.043
		674.4	514.638
		674.2	455.135
		674	520.071

## Sheet: Figure 4d
Al 2p		Zn 2p		Sn 3d
Binding Energy (eV)	Intensity (arb.units)	Binding Energy (eV)	Intensity (arb.units)	Binding Energy (eV)	Intensity (arb.units)
91	60.142	1045.25	2048.27	504.448	597.077
90.8	64.8864	1045.05	1929.72	504.248	597.617
90.6	77.4467	1044.85	1801.29	504.048	597.241
90.4	72.5391	1044.65	1650.39	503.848	657.397
90.2	62.5036	1044.45	1586.42	503.648	630.192
90	62.4112	1044.25	1533.11	503.448	592.475
89.8	65.0284	1044.05	1471.57	503.248	627.639
89.6	52.3757	1043.85	1566.43	503.048	635.845
89.4	35.3196	1043.65	1533.19	502.848	619.276
89.2	35	1043.45	1454.7	502.648	604.908
89	37.4822	1043.25	1541.69	502.448	652.454
88.8	24.8935	1043.05	1613.78	502.248	577.752
88.6	27.6314	1042.85	1549.23	502.048	519.553
88.4	34.929	1042.65	1505.49	501.848	533.2
88.2	37.4538	1042.45	1513.87	501.648	512.283
88	49.9006	1042.25	1490.62	501.448	554.901
87.8	59.9787	1042.05	1534.2	501.248	622.596
87.6	52.5462	1041.85	1561.21	501.048	677.099
87.4	50.0497	1041.65	1522.18	500.848	662.589
87.2	55.1349	1041.45	1490.51	500.648	602.766
87	42.3899	1041.25	1512.22	500.448	550.334
86.8	39.9077	1041.05	1509.9	500.248	509.709
86.6	35.1563	1040.85	1490.56	500.048	587.354
86.4	30	1040.65	1616.34	499.848	659.652
86.2	35.0213	1040.45	1708.43	499.648	589.837
86	27.4609	1040.25	1637.33	499.448	533.1
85.8	37.532	1040.05	1527.23	499.248	514.872
85.6	59.858	1039.85	1468.53	499.048	544.979
85.4	65.1207	1039.65	1465.6	498.848	612.567
85.2	59.9858	1039.45	1488.94	498.648	552.22
85	60.0142	1039.25	1493.85	498.448	507.354
84.8	42.5391	1039.05	1498.32	498.248	563.114
84.6	37.3757	1038.85	1512.07	498.048	629.567
84.4	69.9716	1038.65	1475.87	497.848	707.177
84.2	60.1918	1038.45	1469.06	497.648	760.703
84	44.794	1038.25	1499.13	497.448	790.334
83.8	57.6385	1038.05	1470.62	497.248	829.354
83.6	55.0426	1037.85	1523.19	497.048	1000.3
83.4	47.3686	1037.65	1527.82	496.848	1288.19
83.2	52.3473	1037.45	1453.06	496.648	1511.77
83	45.2344	1037.25	1531.89	496.448	1715.21
82.8	32.4822	1037.05	1576.5	496.248	1895.43
82.6	50.0852	1036.85	1508.55	496.048	1951.91
82.4	44.794	1036.65	1457.35	495.848	1917.4
82.2	37.468	1036.45	1523.65	495.648	1797.01
82	52.603	1036.25	1554.04	495.448	1565.37
81.8	65.1989	1036.05	1524.95	495.248	1419.67
81.6	57.4396	1035.85	1491.81	495.048	1270.21
81.4	49.9006	1035.65	1487.48	494.848	1037.45
81.2	42.5178	1035.45	1500.01	494.648	902.056
81	37.4254	1035.25	1535.16	494.448	807.511
80.8	52.468	1035.05	1530.06	494.248	705.668
80.6	59.9787	1034.85	1527.9	494.048	567.077
80.4	62.4751	1034.65	1617.3	493.848	513.171
80.2	70.0781	1034.45	1587.55	493.648	544.055
80	57.5959	1034.25	1589.95	493.448	537.596
79.8	34.8864	1034.05	1626.89	493.248	425.426
79.6	30.1491	1033.85	1584.69	493.048	455.234
79.4	47.3828	1033.65	1530.42	492.848	527.248
79.2	45.0781	1033.45	1505.55	492.648	490.078
79	34.9219	1033.25	1497.05	492.448	510.27
78.8	40.0284	1033.05	1482.98	492.248	514.673
78.6	30.0284	1032.85	1586.28	492.048	495.419
78.4	29.9645	1032.65	1660.7	491.848	504.908
78.2	40.0497	1032.45	1539.58	491.648	532.575
78	39.9361	1032.25	1383.23	491.448	501.58
77.8	64.8793	1032.05	1394.22	491.248	460.483
77.6	77.5959	1031.85	1413.11	491.048	440.504
77.4	57.4893	1031.65	1412.26	490.848	459.645
77.2	57.4893	1031.45	1423.14	490.648	485.078
77	72.5249	1031.25	1457.5	490.448	482.532
76.8	79.8864	1031.05	1569.77	490.248	452.461
76.6	67.7237	1030.85	1582.72	490.048	457.234
76.4	67.0987	1030.65	1537.19	489.848	484.808
76.2	77.6811	1030.45	1449.87	489.648	534.894
76	72.5959	1030.25	1317.88	489.448	627.695
75.8	67.4183	1030.05	1280.31	489.248	750.469
75.6	67.6243	1029.85	1356.82	489.048	898.1
75.4	107.511	1029.65	1472.74	488.848	976.538
75.2	160.05	1029.45	1543.31	488.648	1150.19
75	184.844	1029.25	1559.18	488.448	1370.18
74.8	192.788	1029.05	1580.29	488.248	1622.82
74.6	192.084	1028.85	1598.93	488.048	2062.91
74.4	202.575	1028.65	1587.7	487.848	2533.87
74.2	217.504	1028.45	1538.03	487.648	2701.75
74	217.866	1028.25	1504.57	487.448	2639.63
73.8	177.269	1028.05	1490.28	487.248	2403.87
73.6	135.028	1027.85	1529.51	487.048	1978.04
73.4	134.766	1027.65	1536.14	486.848	1572.63
73.2	150.156	1027.45	1564.26	486.648	1307.02
73	132.461	1027.25	1499.99	486.448	1084.51
72.8	100.057	1027.05	1449.84	486.248	932.788
72.6	62.532	1026.85	1549.29	486.048	862.361
72.4	37.5817	1026.65	1555.95	485.848	777.184
72.2	44.7514	1026.45	1510.36	485.648	727.326
72	55.2912	1026.25	1365.15	485.448	597.915
71.8	54.9006	1026.05	1369.09	485.248	539.872
71.6	47.5675	1025.85	1525.06	485.048	523.05
71.4	37.3402	1025.65	1612.82	484.848	467.07
71.2	32.6101	1025.45	1610.4	484.648	454.894
71	32.5604	1025.25	1560.18	484.448	420.171
70.8	27.3828	1025.05	1636.98	484.248	442.795
70.6	17.5462	1024.85	1726.76	484.048	416.85
70.4	25.0639	1024.65	1695.71	483.848	374.822
70.2	30	1024.45	1838.41	483.648	372.844
70	29.9716	1024.25	2054.86	483.448	375.206
69.8	37.5959	1024.05	2160.27	483.248	394.588
69.6	39.9148	1023.85	2281.96	483.048	387.425
69.4	35.0497	1023.65	2540.33	482.848	362.567
69.2	24.858	1023.45	3055.59	482.648	362.624
69	25.1918	1023.25	3386.21	482.448	402.816
68.8	32.3686	1023.05	3543.53	482.248	335.085
68.6	40.0852	1022.85	3701.46	482.048	257.539
68.4	32.3828	1022.65	3673.83	481.848	312.17
68.2	20.1349	1022.45	3415.03	481.648	347.496
68	27.4964	1022.25	2902.36	481.448	359.972
67.8	37.3899	1022.05	2429.2	481.248	389.73
67.6	32.5533	1021.85	2145.7	481.048	392.887
67.4	29.9858	1021.65	1940.38	480.848	385.22
67.2	37.5817	1021.45	1770.55	480.648	354.716
67	27.4325	1021.25	1678.99	480.448	347.582
66.8	22.4893	1021.05	1659.06	480.248	369.972
66.6	29.9503	1020.85	1572.34	480.048	407.461
66.4	27.4964	1020.65	1532.37	479.848	380.149
66.2	25.0568	1020.45	1523.47	479.648	330.106
66	17.4112	1020.25	1563.93	479.448	329.73
		1020.05	1660.5
		1019.85	1677.28
		1019.65	1641.83
		1019.45	1603.19
		1019.25	1527.79
		1019.05	1465.08
		1018.85	1532.62
		1018.65	1677.5
		1018.45	1617.52
		1018.25	1470.16
		1018.05	1514.87
		1017.85	1525.01
		1017.65	1424.72
		1017.45	1412.72
		1017.25	1532.21
		1017.05	1582.5
		1016.85	1617.19
		1016.65	1592.15
		1016.45	1458.02
		1016.25	1434.6
		1016.05	1474.67
		1015.85	1500.62
		1015.65	1484.45
		1015.45	1527.96
		1015.25	1540.21

## Sheet: Figure 5a
Thin film	Normalized electrical resistivity
Al2O3	1
SnO2	0
ZnO	0

## Sheet: Figure 5b
Control		Al2O3		SnO2		ZnO
Capacity (mAh)	Voltage vs Li/Li+	Capacity (mAh)	Voltage vs Li/Li+	Capacity (mAh)	Voltage vs Li/Li+	Capacity (mAh)	Voltage vs Li/Li+
5.48e-10	1.94635	0	1.41329	6.57e-10	1.26048	6.56e-10	1.43154
7.89057e-06	1.8399	8.46531e-06	-1.10342	8.48201e-06	1.2108	7.70803e-06	1.12573
1.65449e-05	1.79082	1.68239e-05	-1.00832	2.49585e-05	1.18556	1.60449e-05	1.08751
2.94063e-05	1.75913	2.51887e-05	-0.96912	3.32906e-05	1.16808	3.27962e-05	1.05576
3.80271e-05	1.7354	3.34921e-05	-0.93429	4.16728e-05	1.15465	4.1082e-05	1.02644
4.68344e-05	1.71639	4.18399e-05	-0.90901	5.83043e-05	1.14397	4.93957e-05	0.99891
5.54822e-05	1.70063	5.3292e-05	-0.89006	6.66239e-05	1.13475	6.60039e-05	0.97315
6.41402e-05	1.68714	6.66941e-05	-0.86689	7.56248e-05	1.12682	7.48868e-05	0.94967
7.28051e-05	1.67495	7.95026e-05	-0.84907	9.16613e-05	1.1197	8.26664e-05	0.92845
8.15311e-05	1.66406	9.25232e-05	-0.83514	9.99667e-05	1.11291	9.92405e-05	0.90917
9.01284e-05	1.65398	0.000105514	-0.82202	0.000108295	1.10692	0.000107614	0.89119
9.88892e-05	1.64488	0.000118533	-0.81165	0.000124976	1.10109	0.000115908	0.875
0.000107475	1.63627	0.000131524	-0.8029	0.000133322	1.09559	0.000132621	0.86074
0.00011612	1.62814	0.000144531	-0.79626	0.000141696	1.09009	0.000141019	0.84762
0.000124645	1.62051	0.000157538	-0.78913	0.00015831	1.08507	0.000149433	0.8358
0.000134196	1.61303	0.000170541	-0.782	0.000166647	1.07973	0.000165959	0.82511
0.000142845	1.60588	0.000183541	-0.77601	0.000191639	1.0697	0.000174288	0.81506
0.000150778	1.59905	0.000196543	-0.77099	0.000208318	1.05999	0.000182617	0.80616
0.000159441	1.59223	0.000213734	-0.76418	0.000224978	1.05498	0.000199284	0.79789
0.000168111	1.58573	0.000239898	-0.75625	0.000241661	1.04527	0.000207641	0.79028
0.00017677	1.57906	0.000265891	-0.74782	0.000258332	1.04025	0.000215997	0.78332
0.000185432	1.57289	0.000291895	-0.7415	0.000274984	1.03054	0.000232666	0.77651
0.000194088	1.56655	0.00031798	-0.73648	0.000291665	1.02536	0.000241095	0.77052
0.000202755	1.56037	0.000341162	-0.73032	0.000299996	1.02035	0.000249295	0.76453
0.000211426	1.5542	0.000374541	-0.72433	0.000308336	1.01533	0.000265941	0.75902
0.000220087	1.54819	0.000407891	-0.71882	0.00032785	1.01015	0.000274283	0.75368
0.000228747	1.54217	0.000441281	-0.7138	0.000353371	0.99414	0.000282623	0.74849
0.000237409	1.536	0.000482915	-0.70878	0.00036999	0.98863	0.000307605	0.73894
0.000246076	1.53015	0.00052458	-0.70376	0.000378308	0.98313	0.000350619	0.72096
0.00025474	1.52397	0.000574596	-0.69809	0.000386636	0.97763	0.000377542	0.71253
0.000263403	1.51796	0.000632917	-0.69258	0.00040331	0.97197	0.000394208	0.70443
0.000272062	1.51194	0.000691278	-0.68756	0.000411642	0.96614	0.000419267	0.6965
0.000281462	1.50593	0.000758456	-0.68221	0.000419981	0.96032	0.000444326	0.68872
0.000289395	1.49976	0.000841888	-0.67686	0.000436645	0.95417	0.000460935	0.68143
0.000298055	1.4939	0.000925205	-0.67168	0.000444981	0.94834	0.000485944	0.67415
0.000306713	1.48789	0.00101	-0.66666	0.000453374	0.94203	0.00051094	0.66702
0.000315385	1.48204	0.00112	-0.66147	0.000470004	0.93604	0.000527609	0.66022
0.000332704	1.47587	0.00125	-0.65597	0.000478348	0.92957	0.000553278	0.65341
0.000341215	1.47001	0.00137	-0.65062	0.000486681	0.92326	0.000577591	0.64677
0.000350036	1.46416	0.00153	-0.64544	0.000503342	0.91679	0.000594283	0.64013
0.000358699	1.45799	0.00169	-0.64025	0.000511675	0.91015	0.000627263	0.63381
0.000367363	1.4523	0.00187	-0.63474	0.000520022	0.90352	0.000640268	0.62733
0.000376119	1.44645	0.00207	-0.6294	0.000536734	0.89689	0.000666319	0.62102
0.000384689	1.4406	0.00226	-0.62437	0.000545009	0.88993	0.000692253	0.6147
0.000393366	1.43475	0.00249	-0.61919	0.000553342	0.88313	0.00071834	0.60531
0.000402033	1.4289	0.00274	-0.61368	0.000570022	0.87601	0.000744253	0.59866
0.000410686	1.42321	0.00299	-0.60866	0.000578367	0.86905	0.000770283	0.59251
0.000419459	1.41768	0.00323	-0.60364	0.000586683	0.86193	0.000796254	0.58295
0.000428064	1.412	0.0035	-0.59862	0.000603358	0.85482	0.000822266	0.57647
0.000436673	1.40647	0.00379	-0.59343	0.000611691	0.84737	0.00084826	0.57016
0.000445341	1.40095	0.00412	-0.58825	0.000620026	0.84009	0.000861264	0.56384
0.000454029	1.39542	0.00447	-0.58306	0.000636683	0.83297	0.000906863	0.5572
0.00046266	1.39022	0.00484	-0.57804	0.000645068	0.8252	0.000956275	0.541
0.000471322	1.38486	0.00518	-0.57302	0.000653361	0.81792	0.00103	0.52788
0.000480002	1.37966	0.00555	-0.568	0.000670013	0.81048	0.00106	0.50569
0.000488681	1.37446	0.00596	-0.56298	0.000679157	0.80304	0.00109	0.4963
0.000497313	1.36942	0.00637	-0.55795	0.000686714	0.79543	0.00112	0.49014
0.000505976	1.36422	0.00682	-0.55277	0.000708124	0.78766	0.00114	0.48399
0.000514642	1.35918	0.0073	-0.54759	0.000721128	0.77294	0.00116	0.47799
0.000531965	1.34926	0.00778	-0.5424	0.000734243	0.76533	0.00119	0.472
0.000549289	1.33951	0.00826	-0.53738	0.000747135	0.75789	0.00121	0.46617
0.000566494	1.32976	0.00877	-0.53236	0.00076015	0.75045	0.00123	0.46034
0.000583962	1.32001	0.00932	-0.52734	0.000773142	0.743	0.00126	0.45451
0.000601268	1.31042	0.00987	-0.52231	0.000786148	0.73572	0.00127	0.44884
0.000618614	1.30084	0.01045	-0.51729	0.00079914	0.72116	0.0013	0.44333
0.000635929	1.29141	0.01105	-0.51227	0.000812142	0.71388	0.00132	0.43766
0.000653351	1.28198	0.01164	-0.50725	0.000825144	0.70708	0.00134	0.43232
0.000679257	1.27223	0.01232	-0.50223	0.000838138	0.69996	0.00136	0.42681
0.000697383	1.26264	0.01298	-0.4972	0.000851144	0.693	0.00139	0.42146
0.000713952	1.25289	0.0137	-0.49218	0.000864203	0.67941	0.00141	0.41628
0.000722575	1.24785	0.01448	-0.48716	0.000877039	0.67262	0.00143	0.41126
0.0007399	1.23843	0.01525	-0.48214	0.000890029	0.66614	0.00146	0.40608
0.000748573	1.23339	0.016	-0.47711	0.000903151	0.65967	0.00147	0.40089
0.000765972	1.22348	0.01679	-0.47209	0.000933483	0.6409	0.00151	0.3936
0.000783085	1.21356	0.01756	-0.46691	0.000946487	0.63507	0.00153	0.38858
0.000800546	1.20365	0.01845	-0.46189	0.000962739	0.62893	0.00156	0.38129
0.000809223	1.19861	0.01933	-0.45686	0.000972364	0.62326	0.00161	0.3719
0.000826544	1.1887	0.02013	-0.45184	0.000982791	0.61744	0.00164	0.36493
0.000835214	1.18366	0.0211	-0.44682	0.000991144	0.61177	0.00167	0.35813
0.000852542	1.17358	0.02211	-0.4418	0.000999492	0.60643	0.00171	0.35117
0.000869867	1.16383	0.02314	-0.43678	0.00101	0.60093	0.00174	0.34485
0.000878557	1.1588	0.02418	-0.43175	0.00102	0.59559	0.00177	0.33805
0.000895859	1.14888	0.02526	-0.42673	0.00103	0.59025	0.00181	0.33173
0.000913183	1.13929	0.02642	-0.42171	0.00104	0.58507	0.00184	0.32557
0.000921852	1.13426	0.02753	-0.41669	0.00106	0.58006	0.00187	0.31974
0.000939173	1.12467	0.0288	-0.41167	0.00107	0.57035	0.00191	0.31375
0.000956505	1.1154	0.02995	-0.40664	0.0011	0.56064	0.00195	0.30792
0.000973825	1.10598	0.03121	-0.40162	0.00112	0.55126	0.00197	0.30225
0.00099117	1.09704	0.03255	-0.3966	0.00114	0.54187	0.00201	0.29658
0.00102	1.08371	0.03391	-0.39158	0.00117	0.53281	0.00204	0.2914
0.00104	1.0751	0.03541	-0.38656	0.00119	0.52391	0.00207	0.28621
0.00106	1.06665	0.03696	-0.38137	0.00121	0.51517	0.00211	0.28119
0.00107	1.05852	0.03848	-0.37635	0.00123	0.50643	0.00215	0.27471
0.00109	1.05072	0.04005	-0.37133	0.00126	0.49802	0.00219	0.2684
0.00111	1.04292	0.04169	-0.3663	0.00127	0.48961	0.00224	0.26273
0.00113	1.03528	0.04335	-0.36128	0.0013	0.48103	0.00229	0.2569
0.00114	1.02797	0.04519	-0.35626	0.00132	0.4731	0.00233	0.25155
0.00116	1.02049	0.04703	-0.35124	0.00134	0.46485	0.00238	0.24653
0.00118	1.01351	0.04892	-0.34622	0.00137	0.4566	0.00242	0.24135
0.0012	1.00636	0.05079	-0.34119	0.00139	0.44867	0.00248	0.23535
0.00122	0.99953	0.05273	-0.33617	0.00141	0.4409	0.00253	0.22952
0.00124	0.99254	0.05477	-0.33115	0.00145	0.4333	0.00259	0.22401
0.00126	0.98588	0.05701	-0.32613	0.00145	0.42585	0.00264	0.21867
0.00127	0.97905	0.05939	-0.32111	0.00148	0.41841	0.0027	0.21349
0.00129	0.97255	0.06195	-0.31608	0.0015	0.41113	0.00276	0.2083
0.00131	0.96621	0.06446	-0.31106	0.00152	0.40401	0.00281	0.20328
0.00132	0.95955	0.06707	-0.30604	0.00154	0.39721	0.00288	0.19761
0.00134	0.95289	0.06986	-0.30102	0.00157	0.39025	0.00294	0.19162
0.00136	0.94687	0.0728	-0.29583	0.00159	0.38378	0.00301	0.18595
0.00138	0.94037	0.07605	-0.29081	0.00161	0.37715	0.00307	0.18028
0.00139	0.93404	0.07932	-0.28579	0.00164	0.371	0.00314	0.17477
0.00141	0.92786	0.08262	-0.28077	0.00165	0.36453	0.00321	0.16911
0.00143	0.92168	0.08624	-0.27575	0.00168	0.35838	0.00328	0.1636
0.00145	0.91535	0.08975	-0.27072	0.0017	0.35255	0.00335	0.15825
0.00146	0.90933	0.09374	-0.2657	0.00172	0.34656	0.00341	0.15291
0.00148	0.90332	0.09796	-0.26068	0.00174	0.3409	0.00348	0.14756
0.0015	0.89714	0.10246	-0.25566	0.00177	0.33524	0.00355	0.14254
0.00152	0.89113	0.10724	-0.25064	0.00179	0.32974	0.00361	0.13752
0.00154	0.88496	0.11207	-0.24561	0.00181	0.3244	0.00369	0.13185
0.00156	0.8791	0.11726	-0.24059	0.00184	0.31647	0.00385	0.12019
0.00158	0.87293	0.12254	-0.23557	0.00187	0.31129	0.00393	0.11501
0.00159	0.86708	0.12837	-0.23055	0.00189	0.30627	0.00402	0.10934
0.00161	0.86123	0.13445	-0.22552	0.00192	0.29883	0.0041	0.10399
0.00163	0.85538	0.14095	-0.2205	0.00196	0.29155	0.0042	0.09881
0.00165	0.84953	0.14766	-0.21548	0.002	0.28232	0.00428	0.09362
0.00166	0.84384	0.15506	-0.21046	0.00204	0.27585	0.00438	0.08844
0.00168	0.83831	0.16303	-0.20544	0.00207	0.26938	0.00446	0.08342
0.0017	0.83246	0.17136	-0.20058	0.0021	0.26291	0.00456	0.07791
0.00171	0.8271	0.1797	-0.19636	0.00214	0.25692	0.00465	0.07273
0.00173	0.82157	0.18804	-0.19183	0.00217	0.2511	0.00475	0.06755
0.00175	0.81605	0.19638	-0.18778	0.0022	0.24559	0.00483	0.0622
0.00177	0.81069	0.20472	-0.18389	0.00224	0.23993	0.00492	0.05653
0.00178	0.80532	0.21303	-0.18065	0.00227	0.23475	0.00501	0.05086
0.0018	0.79996	0.22139	-0.17741	0.0023	0.22941	0.00509	0.04552
0.00182	0.79476	0.22965	-0.17449	0.00234	0.2244	0.00516	0.04001
0.00184	0.78956	0.23807	-0.17158	0.00247	0.21032	0.00524	0.03434
0.00185	0.78452	0.2464	-0.16882	0.00251	0.20045	0.00532	0.02819
0.00189	0.77721	0.25473	-0.16672	0.00255	0.19511	0.00538	0.02284
0.00191	0.77201	0.26308	-0.1638	0.0026	0.19009	0.00546	0.01604
0.00193	0.76469	0.2714	-0.16153	0.00265	0.18508	0.00553	0.01037
0.00196	0.75754	0.27976	-0.1591	0.0027	0.17941	0.00559	0.00519
0.00198	0.75055	0.28809	-0.15716	0.00275	0.17407	0.00564	2.43884e-06
0.00201	0.74129	0.29642	-0.15522	0.00281	0.16906	0.0057	-0.00518
0.00204	0.73446	0.30478	-0.15311	0.00288	0.16339	0.00576	-0.01069
0.00207	0.7278	0.31309	-0.15133	0.00295	0.15805	0.00581	-0.0162
0.0021	0.72146	0.32146	-0.14955	0.00302	0.15223	0.00586	-0.02186
0.00213	0.71496	0.3298	-0.14809	0.0031	0.14689	0.00592	-0.0277
0.00215	0.70862	0.33812	-0.14631	0.00318	0.14171	0.00598	-0.03466
0.00218	0.70261	0.34648	-0.14469	0.00327	0.13621	0.00605	-0.04049
0.0022	0.69644	0.35478	-0.14307	0.00336	0.13087	0.0061	-0.04665
0.00223	0.69059	0.36315	-0.14161	0.00345	0.12553	0.00615	-0.05264
0.00226	0.68473	0.37149	-0.14015	0.00353	0.12019	0.00621	-0.05863
0.00228	0.67888	0.37981	-0.13902	0.00362	0.11517	0.00627	-0.06592
0.00231	0.67352	0.38816	-0.13756	0.00371	0.10983	0.00634	-0.07337
0.00233	0.66783	0.39651	-0.13642	0.0038	0.10466	0.0064	-0.0792
0.00236	0.66231	0.40488	-0.13497	0.00389	0.09932	0.00646	-0.0852
0.00239	0.65711	0.41323	-0.13383	0.00398	0.09398	0.00651	-0.09119
0.00242	0.65191	0.42155	-0.13286	0.00407	0.08847	0.00656	-0.09734
0.00245	0.64687	0.4299	-0.13173	0.00416	0.08281	0.00666	-0.10318
0.00247	0.64183	0.43819	-0.13075	0.00425	0.07666	0.0067	-0.11127
0.00251	0.63517	0.4466	-0.12962	0.00433	0.07165	0.00675	-0.11694
0.00254	0.62915	0.45495	-0.12865	0.00441	0.06663	0.00681	-0.12261
0.00258	0.62282	0.46327	-0.12751	0.00449	0.06129	0.00686	-0.1278
0.00261	0.6168	0.47162	-0.1267	0.00456	0.05611	0.00692	-0.13314
0.00265	0.61095	0.47996	-0.12573	0.00464	0.0511	0.00698	-0.13832
0.00268	0.60526	0.48825	-0.12492	0.00474	0.04559	0.00704	-0.14416
0.00272	0.59941	0.49663	-0.12395	0.0048	0.04042	0.00711	-0.14966
0.00276	0.59405	0.50495	-0.12314	0.00488	0.03508	0.00718	-0.15485
0.00279	0.58853	0.5133	-0.12233	0.00495	0.0299	0.00726	-0.16019
0.00283	0.58332	0.52164	-0.12168	0.00504	0.02456	0.00734	-0.16554
0.00286	0.57829	0.52998	-0.12103	0.00511	0.01938	0.00744	-0.17072
0.0029	0.57309	0.53832	-0.12022	0.00523	0.01226	0.00757	-0.17574
0.00293	0.56805	0.54665	-0.11958	0.00534	0.00401	0.00776	-0.18092
0.00297	0.56301	0.555	-0.1186	0.00541	-0.00133	0.00842	-0.18595
0.003	0.55797	0.56335	-0.11779	0.00549	-0.00635	0.01493	-0.19097
0.00304	0.5518	0.57165	-0.11731	0.00556	-0.01185	0.02327	-0.19372
0.0031	0.54578	0.58003	-0.1165	0.00565	-0.01703	0.0316	-0.19437
0.00314	0.53977	0.58837	-0.11569	0.00572	-0.02237	0.03994	-0.19453
0.00318	0.53376	0.59672	-0.11488	0.0058	-0.02787	0.04828	-0.19437
0.00323	0.52791	0.60506	-0.11407	0.00588	-0.03305	0.05662	-0.19356
0.00327	0.52173	0.61338	-0.11326	0.00597	-0.03855	0.06496	-0.19259
0.00331	0.51604	0.62173	-0.11245	0.00604	-0.04421	0.0733	-0.19129
0.00336	0.51019	0.62997	-0.11164	0.00611	-0.04987	0.08163	-0.18983
0.0034	0.50434	0.63841	-0.11083	0.00619	-0.05538	0.08998	-0.18821
0.00345	0.49833	0.64676	-0.10969	0.00625	-0.06039	0.09831	-0.18643
0.0035	0.49248	0.65509	-0.10888	0.00632	-0.06541	0.10666	-0.18465
0.00354	0.48646	0.66343	-0.10807	0.0064	-0.07059	0.115	-0.18271
0.00358	0.48061	0.67174	-0.1071	0.00646	-0.0756	0.12334	-0.1806
0.00363	0.47476	0.68009	-0.10629	0.00653	-0.0811	0.13168	-0.17849
0.00367	0.46875	0.68844	-0.1058	0.0066	-0.08644	0.14002	-0.17639
0.00372	0.4629	0.69674	-0.10483	0.00666	-0.09195	0.14836	-0.17396
0.00376	0.45689	0.70511	-0.10435	0.00673	-0.09761	0.1567	-0.17202
0.0038	0.45087	0.71342	-0.10354	0.00678	-0.10263	0.16503	-0.16975
0.00385	0.44519	0.72178	-0.10289	0.00684	-0.10829	0.17337	-0.16764
0.00389	0.43917	0.73012	-0.1024	0.0069	-0.11363	0.1817	-0.16554
0.00393	0.43316	0.73846	-0.10175	0.00696	-0.11881	0.19006	-0.16359
0.00398	0.42715	0.74681	-0.10111	0.00701	-0.12398	0.1984	-0.16181
0.00403	0.42146	0.75514	-0.10046	0.00708	-0.13046	0.20673	-0.15987
0.00406	0.41642	0.76349	-0.10013	0.00714	-0.13596	0.21507	-0.15776
0.00411	0.41057	0.77183	-0.09965	0.00719	-0.14162	0.22341	-0.15614
0.00415	0.40456	0.78017	-0.09916	0.00725	-0.14712	0.23174	-0.1542
0.00419	0.39854	0.78851	-0.09884	0.0073	-0.15311	0.24009	-0.15242
0.00424	0.39253	0.79681	-0.09835	0.00735	-0.15877	0.24842	-0.15047
0.00428	0.38652	0.80519	-0.09803	0.00741	-0.16476	0.25676	-0.14885
0.00433	0.3805	0.81353	-0.0977	0.00745	-0.16978	0.2651	-0.14707
0.00437	0.37449	0.82183	-0.09738	0.00752	-0.17576	0.27344	-0.14529
0.00442	0.36848	0.83021	-0.09673	0.00756	-0.18078	0.28178	-0.14367
0.00446	0.36263	0.83844	-0.09657	0.00761	-0.18693	0.29011	-0.14173
0.0045	0.35759	0.84688	-0.09608	0.00767	-0.19324	0.29845	-0.14011
0.00454	0.35158	0.85522	-0.09576	0.00772	-0.19842	0.30679	-0.13865
0.00459	0.34556	0.86355	-0.09544	0.00777	-0.20457	0.31513	-0.13687
0.00463	0.33971	0.8719	-0.09511	0.00782	-0.20991	0.32347	-0.13557
0.00467	0.3337	0.88024	-0.09479	0.00786	-0.21492	0.33181	-0.13428
0.00472	0.32785	0.88857	-0.09446	0.0079	-0.21994	0.34015	-0.13282
0.00476	0.32184	0.89692	-0.09414	0.00794	-0.22512	0.34849	-0.13152
0.0048	0.31598	0.90527	-0.09382	0.00799	-0.23046	0.35683	-0.13023
0.00486	0.31013	0.9136	-0.09365	0.0081	-0.23936	0.36517	-0.12893
0.0049	0.30428	0.92194	-0.09317	0.00815	-0.24842	0.37351	-0.12763
0.00494	0.29827	0.93028	-0.09301	0.00819	-0.25343	0.38187	-0.12634
0.00499	0.29274	0.93862	-0.09268	0.00825	-0.25958	0.3902	-0.1252
0.00503	0.28706	0.94696	-0.09236	0.00829	-0.2646	0.39854	-0.12423
0.00507	0.28121	0.9553	-0.0922	0.00833	-0.26978	0.40689	-0.12294
0.00512	0.27568	0.96364	-0.09187	0.00839	-0.2756	0.41523	-0.12197
0.00516	0.26999	0.97199	-0.09155	0.00843	-0.28078	0.42356	-0.12083
0.00521	0.26414	0.98033	-0.09139	0.00849	-0.28644	0.4319	-0.1197
0.00525	0.25878	0.98868	-0.09139	0.00855	-0.29211	0.44024	-0.11889
0.0053	0.25342	0.99704	-0.09122	0.0086	-0.29761	0.44858	-0.11775
0.00534	0.24789	1.00018	-0.0909	0.00866	-0.30262	0.45692	-0.11694
0.00538	0.24253			0.00873	-0.3078	0.46526	-0.1163
0.00543	0.237			0.00884	-0.3133	0.47359	-0.11532
0.00547	0.2318			0.00917	-0.30829	0.48193	-0.11468
0.00553	0.2253			0.01751	-0.30521	0.49028	-0.11387
0.00557	0.2201			0.02585	-0.30279	0.49862	-0.11322
0.00561	0.2149			0.03419	-0.3002	0.50696	-0.11208
0.00566	0.2097			0.04254	-0.29793	0.51529	-0.11144
0.00571	0.2045			0.05088	-0.29583	0.52363	-0.11079
0.00576	0.19849			0.05922	-0.29389	0.53197	-0.10998
0.0058	0.19345			0.06756	-0.29211	0.54031	-0.10917
0.00585	0.18841			0.0759	-0.29049	0.54865	-0.10852
0.00589	0.18337			0.08424	-0.28903	0.55701	-0.10804
0.00593	0.17833			0.09258	-0.28758	0.56534	-0.10739
0.00598	0.1733			0.10092	-0.28661	0.57368	-0.1069
0.00604	0.16761			0.10926	-0.28563	0.58202	-0.10609
0.00609	0.16192			0.1176	-0.28466	0.59036	-0.10577
0.00613	0.15688			0.12594	-0.28385	0.5987	-0.10512
0.00619	0.15119			0.13429	-0.28272	0.60703	-0.10447
0.00624	0.1455			0.14262	-0.28191	0.61538	-0.10431
0.00629	0.13982			0.15096	-0.28094	0.62372	-0.10366
0.00634	0.13413			0.1593	-0.28013	0.63205	-0.10318
0.0064	0.1286			0.16764	-0.279	0.64039	-0.10269
0.00645	0.12324			0.17598	-0.27819	0.64873	-0.10237
0.00651	0.11674			0.18432	-0.2769	0.65707	-0.10172
0.00657	0.11138			0.19266	-0.27576	0.66541	-0.10139
0.00661	0.10585			0.20099	-0.27415	0.67375	-0.10091
0.00668	0.10049			0.20934	-0.27253	0.68209	-0.10042
0.00673	0.09512			0.21768	-0.27091	0.69044	-0.09994
0.00678	0.08992			0.22602	-0.26897	0.69878	-0.09961
0.00683	0.08456			0.23436	-0.26719	0.70712	-0.09945
0.00688	0.07936			0.2427	-0.26508	0.71546	-0.09896
0.00694	0.07416			0.25104	-0.2633	0.7238	-0.09864
0.007	0.0688			0.25938	-0.26169	0.73214	-0.09815
0.00705	0.0636			0.26772	-0.25974	0.74048	-0.09751
0.0071	0.05856			0.27605	-0.2578	0.74882	-0.09718
0.00715	0.05336			0.2844	-0.25602	0.75716	-0.09637
0.0072	0.04832			0.29273	-0.25424	0.76551	-0.0954
0.00726	0.04328			0.30107	-0.2523	0.77385	-0.09492
0.00732	0.03808			0.30942	-0.25052	0.78218	-0.09411
0.00737	0.03288			0.31776	-0.2489	0.79053	-0.09313
0.00743	0.02719			0.3261	-0.24696	0.79886	-0.09249
0.00748	0.02215			0.33444	-0.24518	0.8072	-0.09168
0.00754	0.01712			0.34278	-0.2434	0.81554	-0.09103
0.00759	0.01208			0.35112	-0.24162	0.82387	-0.09038
0.00765	0.00655			0.35946	-0.24	0.83221	-0.08957
0.00771	0.000865221			0.36779	-0.23855	0.84055	-0.08908
0.00778	-0.00466			0.37613	-0.23661	0.84889	-0.08827
0.00784	-0.01035			0.38448	-0.23515	0.85722	-0.08779
0.0079	-0.01587			0.39282	-0.23385	0.86557	-0.08746
0.00796	-0.0214			0.40116	-0.23224	0.87391	-0.08698
0.00802	-0.0266			0.4095	-0.23094	0.88225	-0.08649
0.00808	-0.03213			0.41784	-0.22949	0.8906	-0.08617
0.00815	-0.03733			0.42618	-0.22803	0.89893	-0.08584
0.00821	-0.04253			0.43452	-0.2269	0.90726	-0.08552
0.00827	-0.04756			0.44285	-0.2256	0.91561	-0.08536
0.00833	-0.0526			0.4512	-0.22431	0.92395	-0.08503
0.0084	-0.05813			0.45954	-0.22301	0.93229	-0.08471
0.00849	-0.06398			0.46788	-0.22172	0.94063	-0.08455
0.00856	-0.0695			0.47622	-0.22075	0.94897	-0.08406
0.00863	-0.07454			0.48456	-0.21978	0.9573	-0.0839
0.00871	-0.08007			0.4929	-0.21881	0.96564	-0.08374
0.00879	-0.08511			0.50124	-0.21767	0.97398	-0.08374
0.00889	-0.09047			0.50958	-0.2167	0.98233	-0.08358
0.00921	-0.08511			0.51792	-0.21573	0.99067	-0.08293
0.00933	-0.08007			0.52626	-0.21492	0.99901	-0.08277
0.00946	-0.07487			0.5346	-0.21411	1.00012	-0.08277
0.00964	-0.06983			0.54294	-0.21347
0.00998	-0.06479			0.55128	-0.21266
0.01095	-0.05975			0.55962	-0.21185
0.01929	-0.05618			0.56796	-0.21169
0.02763	-0.05439			0.5763	-0.21088
0.03596	-0.0526			0.58464	-0.21039
0.0443	-0.05098			0.59297	-0.20942
0.05264	-0.04935			0.60131	-0.20894
0.06098	-0.04805			0.60965	-0.20813
0.06932	-0.04708			0.61798	-0.20748
0.07766	-0.0461			0.62633	-0.20667
0.08599	-0.04513			0.63467	-0.20586
0.09433	-0.04448			0.64301	-0.20538
0.10267	-0.04383			0.65136	-0.20489
0.11101	-0.04334			0.6597	-0.20408
0.11935	-0.04269			0.66802	-0.20311
0.12768	-0.04253			0.67638	-0.2023
0.13602	-0.04236			0.68472	-0.20149
0.14436	-0.04188			0.69306	-0.20036
0.1527	-0.04171			0.70141	-0.19939
0.16103	-0.04139			0.70975	-0.19858
0.16937	-0.04123			0.71809	-0.19745
0.17771	-0.0409			0.72643	-0.19648
0.18604	-0.0409			0.73477	-0.19551
0.19438	-0.04074			0.74311	-0.19437
0.20272	-0.04041			0.75145	-0.19373
0.21106	-0.04041			0.75979	-0.19292
0.2194	-0.04025			0.76813	-0.19195
0.22774	-0.04025			0.77647	-0.19114
0.23608	-0.04009			0.78481	-0.19049
0.24442	-0.03993			0.79315	-0.19
0.25276	-0.03993			0.80149	-0.18919
0.2611	-0.03993			0.80983	-0.18903
0.26944	-0.03976			0.81817	-0.18855
0.27778	-0.0396			0.82651	-0.18806
0.28612	-0.0396			0.83485	-0.18774
0.29445	-0.03944			0.84319	-0.18725
0.30279	-0.03928			0.85153	-0.18693
0.31113	-0.03944			0.85987	-0.18677
0.31947	-0.03928			0.86821	-0.18628
0.3278	-0.03928			0.87655	-0.18612
0.33614	-0.03944			0.88489	-0.18563
0.34448	-0.03928			0.89323	-0.18547
0.35282	-0.03928			0.90157	-0.18499
0.36116	-0.03944			0.90991	-0.1845
0.3695	-0.03944			0.91825	-0.18434
0.37783	-0.03944			0.92659	-0.18369
0.38617	-0.03944			0.93493	-0.18337
0.39451	-0.03944			0.94327	-0.18337
0.40285	-0.03928			0.95161	-0.18288
0.4112	-0.03944			0.95995	-0.18272
0.41954	-0.03928			0.96829	-0.18256
0.42788	-0.03944			0.97664	-0.1824
0.43621	-0.03944			0.98497	-0.18207
0.44455	-0.0396			0.99332	-0.18175
0.45289	-0.03944			1.00029	-0.18175
0.46123	-0.03976
0.46957	-0.0396
0.47791	-0.0396
0.48625	-0.03976
0.49458	-0.03976
0.50292	-0.03976
0.51126	-0.0396
0.5196	-0.0396
0.52794	-0.03976
0.53628	-0.03976
0.54462	-0.03976
0.55296	-0.03976
0.5613	-0.03993
0.56964	-0.03976
0.57797	-0.03976
0.58631	-0.03976
0.59465	-0.0396
0.60299	-0.03976
0.61133	-0.0396
0.61967	-0.03976
0.628	-0.03993
0.63634	-0.03976
0.64468	-0.03976
0.65302	-0.03976
0.66135	-0.03976
0.66969	-0.03976
0.67803	-0.03976
0.68637	-0.03976
0.69471	-0.03976
0.70306	-0.03976
0.71139	-0.03976
0.71973	-0.03976
0.72807	-0.03944
0.7364	-0.0396
0.74474	-0.03976
0.75308	-0.0396
0.76141	-0.0396
0.76975	-0.03976
0.77809	-0.0396
0.78643	-0.03944
0.79477	-0.03944
0.80311	-0.0396
0.81145	-0.03944
0.81978	-0.0396
0.82812	-0.03944
0.83646	-0.03944
0.8448	-0.03944
0.85314	-0.0396
0.86148	-0.0396
0.86981	-0.03944
0.87815	-0.03944
0.88649	-0.03944
0.89483	-0.03944
0.90318	-0.0396
0.91151	-0.03944
0.91985	-0.03928
0.92819	-0.0396
0.93653	-0.03944
0.94486	-0.03928
0.95321	-0.03944
0.96155	-0.03944
0.96989	-0.03928
0.97823	-0.03944
0.98657	-0.0396
0.99491	-0.03976
1.00001	-0.0396

## Sheet: Figure 5c
Substrate	Nucleation Overpotential (mV)	Standard deviation
Control	96.23	48.9
Al2O3	869.83	161.9
SnO2	54.44	9.4
ZnO	32.82	20.6

## Sheet: Figure 6a
Cycle Index	Al2O3 (8 nm)	Bare copper
1	62.2425	91.5898
2	94.5997	96.4363
3	96.2802	97.2198
4	97.7308	97.7193
5	98.0245	97.2734
6	98.2546	97.2342
7	97.6975	96.5157
8	97.5854	96.0341
9	97.2351	96.6595
10	97.0545	95.9802
11	96.7881	96.3939
12	96.6897	96.5584
13	96.9621	96.6701
14	96.6393	96.7466
15	97.4103	97.1309
16	96.687	96.8175
17	97.4073	97.0429
18	96.8306	97.4225
19	97.8585	97.4145
20	96.4577	97.3108
21	97.7636	97.654
22	97.4716	97.7027
23	97.521	97.5547
24	97.4373	97.8393
25	97.5075	97.6303
26	97.5527	97.9041
27	97.7123	97.9043
28	97.8637	98.0852
29	99.7129	98.7414
30	98.2316	97.8197
31	97.3423	97.9024
32	97.7325	97.9287
33	97.8756	97.8842
34	97.9112	97.7842
35	98.1286	98.1116
36	97.9423	98.4806
37	98.0657	97.7694
38	97.8944	98.0664
39	98.2112	98.0893
40	98.1676	97.8871
41	98.3459	97.622
42	98.1123	98.4551
43	97.8846	97.6158
44	98.1573	97.5149
45	98.3641	97.5969
46	98.1521	97.7671
47	98.17	98.1354
48	98.3057	98.2102
49	98.4916	98.2767
50	98.4941	98.9215
51	98.2698	98.4066
52	98.6481	98.726
53	98.3254	98.1199
54	98.223	99.2357
55	98.4687	98.6884
56	98.4886	98.8191
57	98.2851	98.6118
58	98.8567	98.8293
59	98.4936	98.7229
60	98.624	99.2956
61	98.8524	98.7956
62	98.6876	98.9969
63	98.4822	98.6386
64	98.769	98.8848
65	98.7127	99.365
66	98.7322	98.4557
67	98.488	98.9584
68	98.5793	98.9599
69	99.1715	98.5853
70	99.0054	98.9897
71	98.6395	98.0363
72	99.2944	98.6924
73	98.7866	99.1267
74	99.1494	98.5249
75	99.0932	98.9141
76	99.1106	98.0736
77	99.1347	98.1398
78	98.9146	97.2308
79	99.2525	98.7766
80	98.9865	99.0231
81	99.277	97.7592
82	98.8052	98.2308
83	99.0102	97.8672
84	98.9793	98.5754
85	98.9456	97.996
86	99.4178	97.5501
87	99.1752	97.1022
88	99.0357	96.8589
89	99.0818	99.2563
90	99.0184	96.9834
91	99.2111	97.4308
92	98.65	98.2709
93	99.5032	97.9531
94	98.9882	96.533
95	98.5766	97.9354
96	99.0898	98.3205
97	98.9578	95.0995
98	99.7814	97.4033
99	98.8409	131.484
100	99.0609	113.987
101	99.0448	98.8512
102	98.7734	96.7434
103	99.6018	97.3004
104	98.3673	96.9443
105	99.3111	97.307
106	98.4775	97.1614
107	99.4406	97.3855
108	99.1672	97.0352
109	98.2475	97.173
110	99.4459	112.455
111	99.0491	87.1647
112	98.7194	117.894
113	99.0378	98.4343
114	98.101	97.1404
115	99.724	95.1101
116	97.5756	96.6899
117	99.114	106.285
118	99.3293	82.9317
119	98.008	98.4001
120	98.8798	96.9752
121	99.8688	131.592
122	100.126	97.08
123	98.3386	96.5445
124	98.7899
125	97.5308
126	99.9114
127	100.178
128	99.1403
129	100.01
130	98.3024
131	99.1075
132	99.259
133	98.1276
134	98.0725
135	96.302
136	100.289
137	97.4573
138	100.46
139	99.97
140	98.378
141	100.169
142	98.9492
143	100.109
144	98.9939
145	99.7621
146	99.0319
147	98.6726
148	97.5184
149	99.0537
150	102.073
151	98.8971
152	94.736
153	100.332
154	97.9485
155	98.4376
156	96.6715
157	99.6754
158	100.386
159	99.8244
160	99.5024
161	99.647
162	100.219
163	99.8781
164	99.4265
165	99.4695
166	98.5111
167	96.819
168	98.643
169	97.1802
170	99.5476
171	99.5559
172	99.9474
173	99.9642
174	99.1581
175	99.5074
176	99.4959
177	99.2549
178	99.0131
179	99.3431
180	98.7865
181	99.2146
182	98.8005
183	98.914
184	98.9702
185	98.7531
186	98.8728
187	98.543
188	99.0508
189	99.0215
190	101.369
191	94.8202
192	98.907
193	98.7694
194	98.8674
195	98.8562
196	98.4691
197	98.7269
198	98.8583
199	98.5542
200	107.784
201	98.9249
202	98.8526
203	98.3306
204	98.5597
205	98.6811
206	98.6574
207	98.7229
208	98.6865
209	98.6071
210	99.2596
211
212
213
214
215
216
217
218
219
220
221
222
223
224
225
226
227
228
229
230
231
232
233
234
235
236

## Sheet: Figure 6b
Cycle Index	Al2O3 (8 nm)	Bare copper
1	81.5589	90.2452
2	88.2977	92.8003
3	89.9656	92.1716
4	89.4614	92.4706
5	89.5901	91.8026
6	89.0594	90.4191
7	90.5072	89.3432
8	92.3076	88.6267
9	92.6717	88.008
10	91.7838	87.3334
11	91.9176	86.411
12	93.5527	86.4564
13	90.4968	86.1396
14	94.3808	85.6111
15	90.4387	84.3846
16	94.4293	83.3938
17	91.8262	84.1436
18	91.8878	81.0038
19	92.8757	79.4695
20	89.6167	80.1301
21	91.6044	78.9818
22	91.3893	75.2307
23	91.4686	74.58
24	91.9581	70.0287
25	90.1661	72.2689
26	91.2703	64.7945
27	93.2568	63.6293
28	91.6397	62.5842
29	92.04	57.9304
30	89.0016	52.3366
31	95.3155	48.2507
32	90.9567	44.0868
33	94.2426
34	89.7891
35	89.6666
36	88.5549
37	92.1441
38	91.4595
39	89.0375
40	88.7754
41	90.658
42	92.1205
43	90.1183
44	91.5648
45	86.8778
46	85.5051
47	86.6428
48	87.1281
49	88.7711
50	86.5367
51	85.0162
52	89.2057
53	88.5517
54	86.1838
55	86.7619
56	83.5955
57	79.7688
58	80.88
59	82.482
60	82.5832
61	91.1166
62	84.0466
63	86.4437
64	86.0126
65	83.101
66	98.0914
67	83.9532
68	82.1012
69	81.5255
70	84.3991
71	84.43
72	75.1116
73	81.3352
74	77.2482
75	81.3166
76	91.9758
77	83.1947
78	94.2598
79	87.1437
80	74.5739
81	86.5847
82	86.774
83	81.656
84	76.9252
85
86
87
88
89
90
91
92
93
94
95
96
97
98
99
100
101
102
103
104
105
106
107
108
109
110
111
112
113
114
115
116
117
118
119
120
121
122
123
124
125
126
127
128
129
130
131
132
133
134
135
136
137
138
139
140
141
142
143
144
145
146
147
148
149
150
151
152
153
154
155
156
157
158
159
160
161
162
163
164
165
166
167
168
169
170
171
172
173
174
175
176
177
178
179
180
181
182
183
184
185
186
187
188
189
190
191
192
193
194
195
196
197
198
199
200
201
202
203
204
205
206
207
208
209
210
211
212
213
214
215
216
217
218
219
220
221
222
223
224
225
226
227
228
229
230
231
232
233
234
235
236

[truncated: 9 more sheets: Figure 6k, Figure 6l, SI Figure 1, SI Figure 2, SI FIgure 5, SI Figure 6, SI Figure 7, SI Figure 9, SI Figure 23]
